# Supplementary material for: RNA-Binding Protein Occupancy Composition Predicts Long Noncoding RNA Subcellular Localization
Source: Int J Mol Sci. 2026 Jun 20;27(12):5593. doi: 10.3390/ijms27125593 (PMC13299374; doi:10.3390/ijms27125593)
Supplement: Supplementary file 1 [file ijms-27-05593-s001.zip]

Archive with 1 entries (1 files):
- ijms-4387146-supplementary.xlsx
