# Supplementary material for: RNA-Binding Protein Occupancy Composition Predicts Long Noncoding RNA Subcellular Localization
Source: Int J Mol Sci. 2026 Jun 20;27(12):5593. doi: 10.3390/ijms27125593 (PMC13299374; doi:10.3390/ijms27125593)
Supplement: Supplementary file 1 [file ijms-27-05593-s001.zip › ijms-4387146-supplementary.xlsx]

## Sheet: K562
RBP	standardized_coefficient	functional_category	super_class
BUD13	-0.173906	splicing	nuclear-process
SAFB2	-0.131862	nuclear_matrix	nuclear-process
DDX47	-0.129886	rRNA_nucleolar	nuclear-process
SF3B4	-0.12406	splicing	nuclear-process
NIPBL	-0.122885	nuclear_matrix	nuclear-process
YWHAG	-0.111917		unclassified
DDX24	-0.108633	rRNA_nucleolar	nuclear-process
DDX1	-0.105806		unclassified
KHSRP	-0.10435	cyto_stability_decay	cytoplasmic-process
GNL3	-0.103839	rRNA_nucleolar	nuclear-process
SAFB	-0.100664	nuclear_matrix	nuclear-process
AATF	-0.0943647	rRNA_nucleolar	nuclear-process
PRPF8	-0.0738517	splicing	nuclear-process
TAF15	-0.0715678	nuclear_matrix	nuclear-process
PUM1	-0.0709494	cyto_stability_decay	cytoplasmic-process
ILF3	-0.0708955		unclassified
PHF6	-0.0695879	nuclear_matrix	nuclear-process
PPIL4	-0.0695328	splicing	nuclear-process
ZC3H8	-0.067674		unclassified
FUS	-0.0632668	nuclear_matrix	nuclear-process
EXOSC5	-0.060965	nuclear_rna_decay	nuclear-process
DDX42	-0.0579137	splicing	nuclear-process
PCBP1	-0.056913		unclassified
METTL1	-0.0564983		unclassified
AKAP8L	-0.0561633	nuclear_matrix	nuclear-process
PUM2	-0.0537233	cyto_stability_decay	cytoplasmic-process
U2AF2	-0.0536447	splicing	nuclear-process
SMNDC1	-0.0531846	splicing	nuclear-process
SRSF7	-0.0519073	splicing	nuclear-process
DDX52	-0.0510248	rRNA_nucleolar	nuclear-process
NONO	-0.0486312	nuclear_matrix	nuclear-process
HNRNPK	-0.0477044		unclassified
RNF187	-0.0476685	nuclear_matrix	nuclear-process
SLTM	-0.0461562		unclassified
SND1	-0.0454858	cyto_stability_decay	cytoplasmic-process
RPS10	-0.0444069	translation	cytoplasmic-process
DHX30	-0.0442079		unclassified
NSUN2	-0.0428768		unclassified
HNRNPU	-0.0405977		unclassified
ELAVL1	-0.0391026	cyto_stability_decay	cytoplasmic-process
RBM22	-0.0385253	splicing	nuclear-process
MATR3	-0.0374983	nuclear_matrix	nuclear-process
EFTUD2	-0.0372154	splicing	nuclear-process
MTPAP	-0.036972	3end_processing	nuclear-process
SRSF1	-0.0355775	splicing	nuclear-process
MBNL1	-0.0326434	splicing	nuclear-process
ABCF1	-0.0326232	translation	cytoplasmic-process
ZNF800	-0.032604		unclassified
GARS	-0.0304256	translation	cytoplasmic-process
FXR1	-0.0285747	cyto_stability_decay	cytoplasmic-process
HNRNPUL1	-0.0280539		unclassified
SF3B1	-0.0277567	splicing	nuclear-process
GTF2F1	-0.0272194	nuclear_matrix	nuclear-process
RBFOX2	-0.0270087	splicing	nuclear-process
UPF1	-0.0239528	cyto_stability_decay	cytoplasmic-process
TROVE2	-0.0234559	ncRNA_biogenesis	nuclear-process
HNRNPL	-0.0228482	splicing	nuclear-process
FXR2	-0.0217484	cyto_stability_decay	cytoplasmic-process
FMR1	-0.0206018	cyto_stability_decay	cytoplasmic-process
AKAP1	-0.0193745		unclassified
U2AF1	-0.0181721	splicing	nuclear-process
HNRNPA1	-0.0148206	splicing	nuclear-process
WDR3	-0.0139458	rRNA_nucleolar	nuclear-process
CSTF2T	-0.0138374	3end_processing	nuclear-process
GPKOW	-0.0134558	splicing	nuclear-process
KHDRBS1	-0.0106428		unclassified
XRCC6	-0.00966437		unclassified
TARDBP	-0.00923539		unclassified
HLTF	-0.00638622		unclassified
MORC2	-0.0061921	nuclear_matrix	nuclear-process
PUS1	-0.00554393		unclassified
NPM1	-0.00195039	rRNA_nucleolar	nuclear-process
TRA2A	-0.00184184	splicing	nuclear-process
HNRNPC	7.22669e-05	splicing	nuclear-process
LARP7	0.00101976	ncRNA_biogenesis	nuclear-process
RPS11	0.00171686	translation	cytoplasmic-process
DDX51	0.00340966	rRNA_nucleolar	nuclear-process
DROSHA	0.0039735	microprocessor	nuclear-process
GRWD1	0.00421239	rRNA_nucleolar	nuclear-process
UTP3	0.00447673	rRNA_nucleolar	nuclear-process
SRSF9	0.00451145	splicing	nuclear-process
PTBP1	0.0045154	splicing	nuclear-process
WRN	0.00547582		unclassified
DGCR8	0.00774474	microprocessor	nuclear-process
QKI	0.00780895		unclassified
EIF4G2	0.00837594	translation	cytoplasmic-process
AGGF1	0.0084456		unclassified
WDR43	0.0102712	rRNA_nucleolar	nuclear-process
EIF3G	0.0109625	translation	cytoplasmic-process
APOBEC3C	0.0109735		unclassified
FASTKD2	0.0115458		unclassified
EEF2	0.0149693	translation	cytoplasmic-process
EWSR1	0.0159812	nuclear_matrix	nuclear-process
NCBP2	0.0190557	3end_processing	nuclear-process
SUPV3L1	0.0206542	nuclear_rna_decay	nuclear-process
FAM120A	0.021083	cyto_stability_decay	cytoplasmic-process
UCHL5	0.0212022		unclassified
ZNF622	0.0224379		unclassified
METAP2	0.0251623	translation	cytoplasmic-process
GEMIN5	0.0254706	ncRNA_biogenesis	nuclear-process
CPEB4	0.025499	cyto_stability_decay	cytoplasmic-process
CPSF6	0.0260928	3end_processing	nuclear-process
UTP18	0.0311887	rRNA_nucleolar	nuclear-process
SERBP1	0.0322141	cyto_stability_decay	cytoplasmic-process
HNRNPM	0.0355815	splicing	nuclear-process
AQR	0.0358744	splicing	nuclear-process
TBRG4	0.0379609		unclassified
LSM11	0.0382957	3end_processing	nuclear-process
XRN2	0.0390922	nuclear_rna_decay	nuclear-process
DDX21	0.0417848	rRNA_nucleolar	nuclear-process
RPS6	0.044662	translation	cytoplasmic-process
ZC3H11A	0.0448152		unclassified
LARP4	0.0495486	cyto_stability_decay	cytoplasmic-process
NOLC1	0.0503955	rRNA_nucleolar	nuclear-process
SDAD1	0.0522203	rRNA_nucleolar	nuclear-process
APEX1	0.058442		unclassified
EIF4E	0.0604683	translation	cytoplasmic-process
SBDS	0.0606095	rRNA_nucleolar	nuclear-process
RPS3	0.0627636	translation	cytoplasmic-process
LIN28B	0.0671219		unclassified
FTO	0.0710152	nuclear_matrix	nuclear-process
ADAT1	0.0796312		unclassified
EXOSC10	0.0796969	nuclear_rna_decay	nuclear-process
SLBP	0.0820056	3end_processing	nuclear-process
SSB	0.0892065	ncRNA_biogenesis	nuclear-process
RYBP	0.0906219		unclassified
IGF2BP2	0.0920192	cyto_stability_decay	cytoplasmic-process
DDX43	0.0941239		unclassified
DDX6	0.100392	cyto_stability_decay	cytoplasmic-process
ZRANB2	0.111158	splicing	nuclear-process
DDX55	0.113426	rRNA_nucleolar	nuclear-process
TIA1	0.124589		unclassified
IGF2BP1	0.139183	cyto_stability_decay	cytoplasmic-process
ELAC2	0.14209	3end_processing	nuclear-process
RBM15	0.156626		unclassified
PABPC4	0.225268	cyto_stability_decay	cytoplasmic-process
DDX3X	0.249046	translation	cytoplasmic-process
YBX3	0.335277	cyto_stability_decay	cytoplasmic-process

## Sheet: HepG2
RBP	standardized_coefficient	functional_category	super_class
TROVE2	-0.161351	ncRNA_biogenesis	nuclear-process
SF3B4	-0.155555	splicing	nuclear-process
BUD13	-0.141696	splicing	nuclear-process
XRCC6	-0.134215		unclassified
STAU2	-0.12905	cyto_transport_granule	cytoplasmic-process
FXR2	-0.126896	cyto_stability_decay	cytoplasmic-process
HNRNPUL1	-0.123791		unclassified
KHSRP	-0.12229	cyto_stability_decay	cytoplasmic-process
SSB	-0.120048	ncRNA_biogenesis	nuclear-process
TAF15	-0.117113	nuclear_matrix	nuclear-process
RBM5	-0.116976	splicing	nuclear-process
EXOSC5	-0.116018	nuclear_rna_decay	nuclear-process
UTP18	-0.11007	rRNA_nucleolar	nuclear-process
LSM11	-0.1044	3end_processing	nuclear-process
NOL12	-0.103617	rRNA_nucleolar	nuclear-process
EFTUD2	-0.102235	splicing	nuclear-process
SF3A3	-0.100274	splicing	nuclear-process
EIF3H	-0.0997908	translation	cytoplasmic-process
SMNDC1	-0.098704	splicing	nuclear-process
PABPN1	-0.0986183	3end_processing	nuclear-process
WDR43	-0.0942614	rRNA_nucleolar	nuclear-process
SDAD1	-0.0938536	rRNA_nucleolar	nuclear-process
HNRNPA1	-0.0917411	splicing	nuclear-process
U2AF1	-0.091416	splicing	nuclear-process
RBFOX2	-0.0907581	splicing	nuclear-process
HNRNPU	-0.0900896		unclassified
HLTF	-0.0824537		unclassified
BCLAF1	-0.0808885	nuclear_matrix	nuclear-process
RBM22	-0.0807382	splicing	nuclear-process
DKC1	-0.0773199	rRNA_nucleolar	nuclear-process
XRN2	-0.0763422	nuclear_rna_decay	nuclear-process
POLR2G	-0.0684893	nuclear_matrix	nuclear-process
SUGP2	-0.0684867	splicing	nuclear-process
SAFB	-0.0681914	nuclear_matrix	nuclear-process
GTF2F1	-0.0663861	nuclear_matrix	nuclear-process
ZNF800	-0.0654788		unclassified
CDC40	-0.0628053	splicing	nuclear-process
U2AF2	-0.0586998	splicing	nuclear-process
AKAP1	-0.0550466		unclassified
DDX59	-0.0502347		unclassified
HNRNPK	-0.0499923		unclassified
HNRNPL	-0.047136	splicing	nuclear-process
ZC3H11A	-0.0458926		unclassified
HNRNPM	-0.0400661	splicing	nuclear-process
FKBP4	-0.0365536		unclassified
ILF3	-0.0360741		unclassified
SLTM	-0.0332407		unclassified
NSUN2	-0.0323643		unclassified
PRPF4	-0.0318064	splicing	nuclear-process
DGCR8	-0.0286262	microprocessor	nuclear-process
MATR3	-0.0254055	nuclear_matrix	nuclear-process
TIAL1	-0.0239146		unclassified
SUPV3L1	-0.0238761	nuclear_rna_decay	nuclear-process
SFPQ	-0.0193198	nuclear_matrix	nuclear-process
BCCIP	-0.0161715	rRNA_nucleolar	nuclear-process
SUB1	-0.0153237	nuclear_matrix	nuclear-process
FTO	-0.014664	nuclear_matrix	nuclear-process
PCBP1	-0.0132354		unclassified
HNRNPC	-0.00355787	splicing	nuclear-process
QKI	-0.0029004		unclassified
TIA1	-0.00169834		unclassified
NKRF	-0.00099719	nuclear_matrix	nuclear-process
SND1	-0.000830846	cyto_stability_decay	cytoplasmic-process
DROSHA	0.00396737	microprocessor	nuclear-process
FASTKD2	0.00477776		unclassified
EIF3D	0.0149522	translation	cytoplasmic-process
FUS	0.0167485	nuclear_matrix	nuclear-process
DHX30	0.0187249		unclassified
CSTF2	0.0196574	3end_processing	nuclear-process
DDX52	0.0246994	rRNA_nucleolar	nuclear-process
PTBP1	0.0254833	splicing	nuclear-process
GRSF1	0.0302247	cyto_transport_granule	cytoplasmic-process
PPIG	0.0321843	splicing	nuclear-process
G3BP1	0.0340136	cyto_transport_granule	cytoplasmic-process
LARP7	0.03506	ncRNA_biogenesis	nuclear-process
NOLC1	0.046176	rRNA_nucleolar	nuclear-process
TRA2A	0.0461997	splicing	nuclear-process
CSTF2T	0.0514972	3end_processing	nuclear-process
IGF2BP1	0.0548404	cyto_stability_decay	cytoplasmic-process
SRSF1	0.0548754	splicing	nuclear-process
TBRG4	0.0591986		unclassified
UCHL5	0.0617691		unclassified
TARDBP	0.0652269		unclassified
NIP7	0.0655331	rRNA_nucleolar	nuclear-process
PCBP2	0.0705531		unclassified
SRSF9	0.076998	splicing	nuclear-process
DDX6	0.0793005	cyto_stability_decay	cytoplasmic-process
FAM120A	0.0880522	cyto_stability_decay	cytoplasmic-process
LIN28B	0.106238		unclassified
FUBP3	0.110756		unclassified
PRPF8	0.117259	splicing	nuclear-process
IGF2BP3	0.121097	cyto_stability_decay	cytoplasmic-process
RPS3	0.123732	translation	cytoplasmic-process
SRSF7	0.141359	splicing	nuclear-process
XPO5	0.144224	cyto_transport_granule	cytoplasmic-process
DDX55	0.144703	rRNA_nucleolar	nuclear-process
YBX3	0.15415	cyto_stability_decay	cytoplasmic-process
AQR	0.176315	splicing	nuclear-process
GRWD1	0.20392	rRNA_nucleolar	nuclear-process
LARP4	0.206116	cyto_stability_decay	cytoplasmic-process
UPF1	0.269625	cyto_stability_decay	cytoplasmic-process
DDX3X	0.290789	translation	cytoplasmic-process
RBM15	0.307078		unclassified
NCBP2	0.45877	3end_processing	nuclear-process
